# Supplementary material for: The Spectrum of NOTCH3 Variants in an Australian CADASIL Cohort
Source: Genes (Basel). 2025 Nov 10;16(11):1353. doi: 10.3390/genes16111353 (PMC12651956; doi:10.3390/genes16111353)
Supplement: Supplementary file 1 [file genes-16-01353-s001.zip]

Archive with 1 entries (1 files):
- genes-3932398-supplementary.pdf
